# Supplementary material for: Comprehensive analysis of single-cell and bulk RNA sequencing data reveals an EGFR signature for predicting immunotherapy response and prognosis in pan-cancer
Source: Front Immunol. 2025 Jun 12;16:1604394. doi: 10.3389/fimmu.2025.1604394 (PMC12198250; doi:10.3389/fimmu.2025.1604394)
Supplement: Supplementary file 1 [file DataSheet1.zip]

Archive with 3 entries (3 files):
- Supplementary figures S1-S5.DOCX
- Supplementary tables S1-S4.DOCX
- Supplementary tables S5.XLS
